# Supplementary material for: Perinatal Environmental Health Education Intervention to Reduce Exposure to Endocrine Disruptors: The PREVED Project
Source: Int J Environ Res Public Health. 2021 Dec 22;19(1):70. doi: 10.3390/ijerph19010070 (PMC8750995; doi:10.3390/ijerph19010070)
Supplement: Supplementary file 1 [file ijerph-19-00070-s001.zip]

Archive with 1 entries (1 files):
- ijerph-1490198-Supplementary.pdf
